# Supplementary material for: The-state-of-the-art of soft robotics to assist mobility: a review of physiotherapist and patient identified limitations of current lower-limb exoskeletons and the potential soft-robotic solutions
Source: J Neuroeng Rehabil. 2023 Jan 30;20:18. doi: 10.1186/s12984-022-01122-3 (PMC9885398; doi:10.1186/s12984-022-01122-3)
Supplement: Supplementary file 1 — Additional file 1. Additional figures and tables. [file 12984_2022_1122_MOESM1_ESM.zip]

Archive with 4 entries (3 files):
- 12984_2022_1122_MOESM1_ESM/
- 12984_2022_1122_MOESM1_ESM/Figure S1.pdf
- 12984_2022_1122_MOESM1_ESM/Figure S2.pdf
- 12984_2022_1122_MOESM1_ESM/Table S1.pdf
